# Supplementary material for: Genomic sentinel surveillance: Salmonella Paratyphi B outbreak in travellers coinciding with a mass gathering in Iraq
Source: Microb Genom. 2023 Feb 24;9(2):mgen000940. doi: 10.1099/mgen.0.000940 (PMC9997741; doi:10.1099/mgen.0.000940)
Supplement: Supplementary material 1 [file mgen-9-940-s001.xlsx]

## Sheet: Sheet1
	SRR16301627	SRR16173692	SRR16012276	SRR16278007	SRR16568937	SRR15924201	SRR16077458	SRR16199731	SRR16568878	SRR16301621	SRR16134638
SRR16301627	0	1	14	13	10	9	12	12	12	1	14
SRR16173692	1	0	9	8	5	4	7	7	7	0	9
SRR16012276	14	9	0	0	8	7	10	10	10	12	1
SRR16278007	13	8	0	0	7	6	9	9	9	11	1
SRR16568937	10	5	8	7	0	0	6	6	6	8	8
SRR15924201	9	4	7	6	0	0	1	1	1	7	7
SRR16077458	12	7	10	9	6	1	0	0	0	10	10
SRR16199731	12	7	10	9	6	1	0	0	0	10	10
SRR16568878	12	7	10	9	6	1	0	0	0	10	10
SRR16301621	1	0	12	11	8	7	10	10	10	0	12
SRR16134638	14	9	1	1	8	7	10	10	10	12	0
